# Supplementary material for: Recycling Pomelo Peel Waste in the Form of Hydrochar Obtained by Microwave-Assisted Hydrothermal Carbonization
Source: Materials (Basel). 2022 Dec 18;15(24):9055. doi: 10.3390/ma15249055 (PMC9782344; doi:10.3390/ma15249055)
Supplement: Supplementary file 1 [file materials-15-09055-s001.zip]

Archive with 1 entries (1 files):
- materials-2060916-supplementary.pdf
